# Supplementary material for: APTC-EC-2A: A Lytic Phage Targeting Multidrug Resistant E. coli Planktonic Cells and Biofilms
Source: Microorganisms. 2022 Jan 4;10(1):102. doi: 10.3390/microorganisms10010102 (PMC8779906; doi:10.3390/microorganisms10010102)
Supplement: Supplementary file 1 [file microorganisms-10-00102-s001.zip]

Archive with 1 entries (1 files):
- microorganisms-1502434-supplementary.pdf
